# Supplementary material for: How do we engage people in testing for COVID-19? A rapid qualitative evaluation of a testing programme in schools, GP surgeries and a university
Source: BMC Public Health. 2022 Feb 14;22:305. doi: 10.1186/s12889-022-12657-4 (PMC8842975; doi:10.1186/s12889-022-12657-4)
Supplement: Supplementary file 1 — Additional file 1. [file 12889_2022_12657_MOESM1_ESM.zip]

Archive with 3 entries (3 files):
- Saliva testing discussion guide declinerR4.docx
- Saliva testing discussion guide implementorR4.docx
- Saliva testing discussion guide participantR4.docx
